# Supplementary material for: Exploring the Role of miRNA-101a in the Circulatory System’s Adaptive Mechanisms in Hypertensive Disorders of Pregnancy
Source: Diagnostics (Basel). 2025 Feb 22;15(5):535. doi: 10.3390/diagnostics15050535 (PMC11899601; doi:10.3390/diagnostics15050535)
Supplement: Supplementary file 1 [file diagnostics-15-00535-s001.zip]

Archive with 1 entries (1 files):
- diagnostics-3396051-supplementary.pdf
